# Supplementary material for: From Altered Metabolic and Anthropometric Parameters to Metabolic Syndrome: A Cross-Sectional Survey on the Effectiveness and Safety of Neo-Policaptil® Gel Retard
Source: Healthcare (Basel). 2025 Dec 15;13(24):3293. doi: 10.3390/healthcare13243293 (PMC12732610; doi:10.3390/healthcare13243293)
Supplement: Supplementary file 1 [file healthcare-13-03293-s001.zip]

Archive with 1 entries (1 files):
- healthcare-3971937-supplementary_revision.pdf
